# Supplementary material for: Expression of mRNA Encoding Mcu and Other Mitochondrial Calcium Regulatory Genes Depends on Cell Type, Neuronal Subtype, and Ca2+ Signaling
Source: PLoS One. 2016 Feb 1;11(2):e0148164. doi: 10.1371/journal.pone.0148164 (PMC4734683; doi:10.1371/journal.pone.0148164)
Supplement: S1 Dataset — (XLSX) [file pone.0148164.s001.xlsx]

## Sheet: 1a
mcu				mcub				micu1				micu2				micu3				mcur1				emre				letm1				ucp2								slc25a23				ryr2				trpc3
Mixed	Neur	Astr		Mixed	Neur	Astr		Mixed	Neur	Astr		Mixed	Neur	Astr		Mixed	Neur	Astr		Mixed Neur Astr				Mixed	Neur	Astr		Mixed	Neur	Astr		Mixed	Neur	Astr						Mixed	Neur	Astr		Mixed	Neur	Astr		Mixed	Neur
1	0.438336	0.425359		1	0.908067	0.612661		1	0.617463	1.61114		1	0.461507	1.82524		1	0.653402	0.112644		1	0.239159	2.75077		1	1.04076	1.11717		1	0.775864	0.862298		1	0.075828	6.08922						1	0.869898	0.849309		1	0.611298	0.049514		1	0.717046
1	0.382252	0.788929		1	0.637018	0.971393		1	0.732865	2.11991		1	0.589114	3.56525		1	1.34285	0.446348		1	0.420535	7.19125		1	0.511935	0.652617		1	0.76037	1.89797		1	0.063362	5.73368						1	0.557413	1.28558		1	0.64229	0.070673		1	0.659525
1	0.261234	0.269204		1	0.574491	0.16995		1	0.372329	1.57955		1	0.317461	1.14831		1	0.616485	0.083625		1	0.224866	1.52635		1	0.470429	1.46028		1	0.564614	0.656856		1	0.078854	2.44299						1	0.333541	0.517332		1	0.332558	0.025605		1	1.15838
1	0.377181	0.593982		1	0.322422	0.250497		1	0.923509	1.75146		1	0.426376	1.04504		1	0.579321	0.131455		1	0.28966	2.30161		1	0.781144	0.786172		1	0.648037	0.692346		1	0.15116	1.14042						1	0.755201	0.807787		1	0.56866	0.010935		1	1.38767
1	0.740431	1.35508		1	0.961473	0.810543		1	0.153295	5.46842		1	0.90399	1.69481		1	0.692533	0.258061		1	0.377606	4.85727		1	0.940796	2.30406		1	0.661047	0.477807		1	0.103509	6.51832						1	0.693803	0.515643		1	0.74197	0.049206		1	0.862893
1	0.353994	0.250974		1	0.459438	0.044401		1	0.305703	1.071		1	0.453823	0.948653		1	0.355367	0.094153		1	0.190858	1.42969		1	0.47176	0.633042		1	0.642587	0.45652		1	0.059415	10.5104						1	0.43502	0.37111		1	0.584942	0.03491		1	1.6435
1	0.663176	0.519716		1	0.528902	0.23213		1	0.800878	7.07025		1	0.985997	5.90428		1	0.455891	0.30458		1	0.38418	4.84539		1	0.50776	0.952043		1	0.593738	1.22778		1	0.043977	30.1912						1	0.569097	0.860415		1	0.572413	0.143011
[truncated: 4 more columns]

## Sheet: 1b
ensembl_gene_id	gene_name	description	chromosome	Max transc length	1A1	2A1	3A1	1N1	2N1	3N1	avg_A	avg_N		ratioA:N 1	ratio 2	ratio 3	average	SEM
ENSMUSG00000009647	Mcu	mitochondrial calcium uniporter [Source:MGI Symbol;Acc:MGI:3026965]	10	2872	1088.94	1166.33	1030.22	1759.95	2053.78	1807.76	1095.17	1873.83	Mcu	0.618733	0.567894	0.569888	0.585505	0.0166241
ENSMUSG00000027994	Ccdc109b	coiled-coil domain containing 109B [Source:MGI Symbol;Acc:MGI:1914065]	3	1318	16.9363	25.2221	17.276	171.642	81.7265	142.962	19.8115	132.11	Ccdc109b	0.0986722	0.308616	0.120843	0.176044	0.0665943
ENSMUSG00000020111	Micu1	mitochondrial calcium uptake 1 [Source:MGI Symbol;Acc:MGI:2384909]	10	4699	5786.57	5664.26	5412.57	2899.85	2238.46	2417.98	5621.13	2518.76	Micu1	1.99547	2.53043	2.23847	2.25479	0.154644
ENSMUSG00000021973	Micu2	mitochondrial calcium uptake 2 [Source:MGI Symbol;Acc:MGI:1915764]	14	2310	2780.69	3079.38	2582.18	2229.7	1328.85	1620.86	2814.09	1726.47	Micu2	1.24711	2.31733	1.59309	1.71918	0.31531
ENSMUSG00000039478	Micu3	mitochondrial calcium uptake family, member 3 [Source:MGI Symbol;Acc:MGI:1925756]	8	2488	393.926	302.665	355.31	2268.3	1835.13	2385.8	350.633	2163.08	Micu3	0.173666	0.164928	0.148927	0.162507	0.00724336
ENSMUSG00000021371	Mcur1	mitochondrial calcium uniporter regulator 1 [Source:MGI Symbol;Acc:MGI:1923387]	13	4350	1677.32	1130.41	1307.22	222.56	202.724	247.553	1371.65	224.279	Mcur1	7.53648	5.5761	5.28057	6.13105	0.707876
ENSMUSG00000022452	Smdt1 EMRE	single-pass membrane protein with aspartate rich tail 1 [Source:MGI Symbol;Acc:MGI:1916279]	15	705	3308.85	2944.87	2454.92	2769.27	2169.47	2006.42	2902.88	2315.05	Smdt1 EMRE	1.19485	1.35741	1.22353	1.2586	0.0500977
ENSMUSG00000005299	Letm1	leucine zipper-EF-hand containing transmembrane protein 1 [Source:MGI Symbol;Acc:MGI:1932557]	5	5272	2430.05	2538.26	2105.94	2894.1	3552.45	2762.7	2358.08	3069.75	Letm1	0.839657	0.71451	0.762276	0.772147	0.0364624
ENSMUSG00000033685	Ucp2	uncoupling protein 2 (mitochondrial, proton carrier) [Source:MGI Symbol;Acc:MGI:109354]	7	3988	343.744	1310.78	900.655	40.2414	45.6395	25.3742	851.727	37.085	Ucp2	8.54205	28.7203	35.4949	24.2524	8.09497
ENSMUSG00000046329	Slc25a23	solute carrier family 25 (mitochondrial carrier; phosphate carrier), member 23 [Source:MGI Symbol;Acc:MGI:1914222]	17	3362	7839.62	7190.58	7341.72	10192.6	11690.1	10284	7457.31	10722.2	Slc25a23	0.769148	0.6151	0.713897	0.699382	0.0450583
ENSMUSG00000021313	Ryr2	ryanodine receptor 2, cardiac [Source:MGI Symbol;Acc:MGI:99685]	13	16813	36.3817	55.7943	56.4349	1919.27	3663.89	2879.66	49.5369	2820.94	Ryr2	0.018956	0.0152282	0.0195978	0.0179273	0.00136223
ENSMUSG00000027716	Trpc3	transient receptor potential cation channel, subfamily C, member 3 [Source:MGI Symbol;Acc:MGI:109526]	3	3694	286.663	241.52	361.644	665.216	727.047	555.138	296.609	649.134	Trpc3	0.430932	0.332193	0.651449	0.471525	0.0943696
ENSMUSG00000032754	Slc8b1	solute carrier family 8 (sodium/lithium/calcium exchanger), member B1 [Source:MGI Symbol;Acc:MGI:2180781]	5	2898	1547.48	1121.24	1284.18	11.4976	2.12277	4.95107	1317.63	6.19046	Slc8b1	134.592	528.197	259.374	307.387	116.132

## Sheet: 1c
ensembl_gene_id	gene_name	description	chromosome	1A1	2A1	3A1	1N1	2N1	3N1	avg_A	avg_N		ratioA:N 1	ratio 2	ratio 3	average	SEM
ENSMUSG00000044894	Uqcrq	ubiquinol-cytochrome c reductase, complex III subunit VII [Source:MGI Symbol;Acc:MGI:107807]	11	3581.71	3769.55	2928.28	3860.71	3410.22	2883.38	3426.52	3384.77	Uqcrq	0.927733	1.10537	1.01557	1.01622	0.0512799
ENSMUSG00000063882	Uqcrh	ubiquinol-cytochrome c reductase hinge protein [Source:MGI Symbol;Acc:MGI:1913826]	4	5822.95	5781.97	4373.13	5826.8	3757.29	4636.06	5326.02	4740.05	Uqcrh	0.999339	1.53887	0.943286	1.1605	0.189876
ENSMUSG00000038462	Uqcrfs1	ubiquinol-cytochrome c reductase, Rieske iron-sulfur polypeptide 1 [Source:MGI Symbol;Acc:MGI:1913944]	13	4065.34	2996.84	3069.37	4893.03	4133.02	4493.71	3377.18	4506.59	Uqcrfs1	0.830843	0.725097	0.683037	0.746326	0.0439684
ENSMUSG00000030884	Uqcrc2	ubiquinol cytochrome c reductase core protein 2 [Source:MGI Symbol;Acc:MGI:1914253]	7	6191.79	4925.95	4933.45	8032.68	7910.48	7664.25	5350.39	7869.14	Uqcrc2	0.770825	0.622712	0.643696	0.679078	0.0462718
ENSMUSG00000025651	Uqcrc1	ubiquinol-cytochrome c reductase core protein 1 [Source:MGI Symbol;Acc:MGI:107876]	9	6432.66	6790.85	5521.98	7479.16	7111.26	6484.04	6248.5	7024.82	Uqcrc1	0.860078	0.954943	0.851626	0.888883	0.0331204
ENSMUSG00000021520	Uqcrb	ubiquinol-cytochrome c reductase binding protein [Source:MGI Symbol;Acc:MGI:1914780]	13	1181.15	1219.07	1057.29	1494.68	1260.92	1222.91	1152.5	1326.17	Uqcrb	0.790236	0.96681	0.864569	0.873872	0.0511843
ENSMUSG00000020163	Uqcr11	ubiquinol-cytochrome c reductase, complex III subunit XI [Source:MGI Symbol;Acc:MGI:1913844]	10	3991.32	3975.91	2843.05	3866.46	2415.71	2735.46	3603.43	3005.88	Uqcr11	1.03229	1.64586	1.03933	1.23916	0.203358
ENSMUSG00000059534	Uqcr10	ubiquinol-cytochrome c reductase, complex III subunit X [Source:MGI Symbol;Acc:MGI:1913402]	11	2816.44	2434.31	1761.58	3399.99	2110.03	2650.68	2337.44	2720.23	Uqcr10	0.828367	1.15369	0.664577	0.88221	0.143737
ENSMUSG00000071654	Uqcc3	ubiquinol-cytochrome c reductase complex assembly factor 3 [Source:MGI Symbol;Acc:MGI:2147553]	19	761.506	770.419	625.391	685.747	325.844	557.614	719.105	523.068	Uqcc3	1.11048	2.36438	1.12155	1.53213	0.416135
ENSMUSG00000024208	Uqcc2	ubiquinol-cytochrome c reductase complex assembly factor 2 [Source:MGI Symbol;Acc:MGI:1914517]	17	1603.93	1608.86	1087.81	1636.76	1078.36	1149.89	1433.53	1288.34	Uqcc2	0.979942	1.49195	0.946012	1.1393	0.176596
ENSMUSG00000005882	Uqcc1	ubiquinol-cytochrome c reductase complex assembly factor 1 [Source:MGI Symbol;Acc:MGI:1929472]	2	1317.89	1397.91	1319.31	1422.41	1214.22	1446.33	1345.04	1360.99	Uqcc1	0.926519	1.15128	0.912178	0.99666	0.0774221
ENSMUSG00000021577	Sdha	succinate dehydrogenase complex, subunit A, flavoprotein (Fp) [Source:MGI Symbol;Acc:MGI:1914195]	13	12797.6	13889.7	12350.6	8747.17	9654.34	8138.94	13012.6	8846.82	Sdha	1.46306	1.4387	1.51747	1.47308	0.0232843
ENSMUSG00000009863	Sdhb	succinate dehydrogenase complex, subunit B, iron sulfur (Ip) [Source:MGI Symbol;Acc:MGI:1914930]	4	3804.39	3272.75	2925.98	4315.69	3794.44	3717.01	3334.38	3942.38	Sdhb	0.881525	0.862512	0.787186	0.843741	0.0288051
ENSMUSG00000058076	Sdhc	succinate dehydrogenase complex, subunit C, integral membrane protein [Source:MGI Symbol;Acc:MGI:1913302]	1	5036.98	3482.94	3706.85	3795.01	2950.64	3498.55	4075.59	3414.74	Sdhc	1.32726	1.1804	1.05954	1.18907	0.0774069
ENSMUSG00000000171	Sdhd	succinate dehydrogenase complex, subunit D, integral membrane protein [Source:MGI Symbol;Acc:MGI:1914175]	9	3568.54	2860.79	2939.22	4153.9	3597.03	3643.99	3122.85	3798.3	Sdhd	0.859082	0.79532	0.806594	0.820332	0.0196464
ENSMUSG00000031818	Cox4i1	cytochrome c oxidase subunit IV isoform 1 [Source:MGI Symbol;Acc:MGI:88473]	8	8664.49	8618.3	7129.23	10458.7	7597.38	9152.67	8137.34	9069.57	Cox4i1	0.828448	1.13438	0.778924	0.913917	0.111154
ENSMUSG00000000088	Cox5a	cytochrome c oxidase subunit Va [Source:MGI Symbol;Acc:MGI:88474]	9	1043.78	1114.36	834.43	1686.86	1611.18	1466.75	997.522	1588.26	Cox5a	0.618771	0.691642	0.568897	0.626437	0.0356401
ENSMUSG00000061518	Cox5b	cytochrome c oxidase subunit Vb [Source:MGI Symbol;Acc:MGI:88475]	1	3144.51	3371.35	2537.84	4753.42	4012.03	3769.62	3017.9	4178.35	Cox5b	0.661526	0.84031	0.673235	0.725024	0.0577423
ENSMUSG00000041697	Cox6a1	cytochrome c oxidase subunit VIa polypeptide 1 [Source:MGI Symbol;Acc:MGI:103099]	5	6829.09	5797.25	5381.47	11063.1	7571.9	8680.46	6002.61	9105.16	Cox6a1	0.617285	0.765627	0.619952	0.667621	0.0490087
ENSMUSG00000036751	Cox6b1	cytochrome c oxidase, subunit VIb polypeptide 1 [Source:MGI Symbol;Acc:MGI:107460]	7	5943.39	5300.45	4477.94	8356.26	6126.3	6936.45	5240.59	7139.67	Cox6b1	0.71125	0.865196	0.645567	0.740671	0.0650857
ENSMUSG00000014313	Cox6c	cytochrome c oxidase subunit VIc [Source:MGI Symbol;Acc:MGI:104614]	15	5723.84	5105.56	4219.37	6141.34	4411.11	5449.89	5016.26	5334.11	Cox6c	0.932018	1.15743	0.774212	0.954554	0.111198
ENSMUSG00000032330	Cox7a2	cytochrome c oxidase subunit VIIa 2 [Source:MGI Symbol;Acc:MGI:1316715]	9	3511.46	3147.41	2572.97	6101.09	3642.67	5082.89	3077.28	4942.22	Cox7a2	0.575546	0.864039	0.506202	0.648596	0.109566
ENSMUSG00000024248	Cox7a2l	cytochrome c oxidase subunit VIIa polypeptide 2-like [Source:MGI Symbol;Acc:MGI:106015]	17	2869.13	3225.37	2413.46	4181	2824.34	3606.85	2835.99	3537.4	Cox7a2l	0.686231	1.14199	0.669132	0.832451	0.154848
ENSMUSG00000031231	Cox7b	cytochrome c oxidase subunit VIIb [Source:MGI Symbol;Acc:MGI:1913392]	X	3012.78	3107.66	2469.31	7675.44	3689.37	6030.4	2863.25	5798.4	Cox7b	0.392522	0.842328	0.409477	0.548109	0.147191
ENSMUSG00000017778	Cox7c	cytochrome c oxidase subunit VIIc [Source:MGI Symbol;Acc:MGI:103226]	13	1854.84	1272.57	1243.87	2571.35	1701.4	2188.37	1457.09	2153.7	Cox7c	0.721349	0.747955	0.5684	0.679235	0.0559468
ENSMUSG00000035885	Cox8a	cytochrome c oxidase subunit VIIIa [Source:MGI Symbol;Acc:MGI:105959]	19	5444.71	3535.67	4139.33	7179.4	5386.52	6249.48	4373.24	6271.8	Cox8a	0.75838	0.656392	0.662348	0.692373	0.0330479
ENSMUSG00000025428	Atp5a1	ATP synthase, H+ transporting, mitochondrial F1 complex, alpha subunit 1 [Source:MGI Symbol;Acc:MGI:88115]	18	24198.2	24547.9	21770.1	37096.9	35812.1	35134	23505.4	36014.3	Atp5a1	0.652297	0.685464	0.619631	0.652464	0.0190046
ENSMUSG00000025393	Atp5b	ATP synthase, H+ transporting mitochondrial F1 complex, beta subunit [Source:MGI Symbol;Acc:MGI:107801]	10	30811.5	32821.5	26583.7	39206.7	41942.7	34585.1	30072.3	38578.1	Atp5b	0.785873	0.782532	0.768646	0.779017	0.00527448
ENSMUSG00000025781	Atp5c1	ATP synthase, H+ transporting, mitochondrial F1 complex, gamma polypeptide 1 [Source:MGI Symbol;Acc:MGI:1261437]	2	5856.82	5023.78	4559.71	8839.98	7229.08	8237.34	5146.77	8102.13	Atp5c1	0.662538	0.69494	0.553542	0.637007	0.0427679
ENSMUSG00000003072	Atp5d	ATP synthase, H+ transporting, mitochondrial F1 complex, delta subunit [Source:MGI Symbol;Acc:MGI:1913293]	10	5923.31	5717.77	4479.09	6958.48	5964.97	5449.27	5373.39	6124.24	Atp5d	0.851236	0.958558	0.821961	0.877252	0.0415222
ENSMUSG00000016252	Atp5e	ATP synthase, H+ transporting, mitochondrial F1 complex, epsilon subunit [Source:MGI Symbol;Acc:MGI:1855697]	2	3025.95	4127.25	2553.39	3482.94	2522.91	2501.53	3235.53	2835.79	Atp5e	0.868792	1.63591	1.02073	1.17514	0.23452
ENSMUSG00000000563	Atp5f1	ATP synthase, H+ transporting, mitochondrial F0 complex, subunit B1 [Source:MGI Symbol;Acc:MGI:1100495]	3	3448.11	3799.36	3056.7	4229.46	3673.45	3587.67	3434.72	3830.19	Atp5f1	0.81526	1.03428	0.852001	0.900512	0.0677174
ENSMUSG00000006057	Atp5g1	ATP synthase, H+ transporting, mitochondrial F0 complex, subunit C1 (subunit 9) [Source:MGI Symbol;Acc:MGI:107653]	11	1755.1	1336.77	1362.5	3505.11	3590.66	2833.25	1484.79	3309.67	Atp5g1	0.500726	0.372291	0.480896	0.451304	0.0399194
ENSMUSG00000062683	Atp5g2	ATP synthase, H+ transporting, mitochondrial F0 complex, subunit C2 (subunit 9) [Source:MGI Symbol;Acc:MGI:1915192]	15	2262.56	1825.16	1898.63	1881.49	1318.24	1593.62	1995.45	1597.78	Atp5g2	1.20254	1.38454	1.19139	1.25949	0.0626086
ENSMUSG00000018770	Atp5g3	ATP synthase, H+ transporting, mitochondrial F0 complex, subunit C3 (subunit 9) [Source:MGI Symbol;Acc:MGI:2442035]	2	7786.31	7293.76	6021.26	9281.81	7956.12	7903.76	7033.78	8380.56	Atp5g3	0.838878	0.916748	0.761822	0.83915	0.0447235
ENSMUSG00000034566	Atp5h	ATP synthase, H+ transporting, mitochondrial F0 complex, subunit D [Source:MGI Symbol;Acc:MGI:1918929]	11	4998.72	5790.37	4457.78	4264.77	3518.48	3550.53	5082.29	3777.93	Atp5h	1.1721	1.6457	1.25553	1.35777	0.145964
ENSMUSG00000022890	Atp5j	ATP synthase, H+ transporting, mitochondrial F0 complex, subunit F [Source:MGI Symbol;Acc:MGI:107777]	16	4127.44	3362.94	3074.55	3730.96	2856.18	3141.45	3521.64	3242.86	Atp5j	1.10627	1.17743	0.978704	1.08747	0.0581312
ENSMUSG00000038690	Atp5j2	ATP synthase, H+ transporting, mitochondrial F0 complex, subunit F2 [Source:MGI Symbol;Acc:MGI:1927558]	5	3981.28	4191.45	2984.14	4961.19	3547.14	3629.13	3718.96	4045.82	Atp5j2	0.802485	1.18164	0.822274	0.935467	0.12322
ENSMUSG00000050856	Atp5k	ATP synthase, H+ transporting, mitochondrial F1F0 complex, subunit E [Source:MGI Symbol;Acc:MGI:106636]	5	1969.63	2079.67	1373.44	2425.16	1772.51	1922.87	1807.58	2040.18	Atp5k	0.812165	1.17329	0.714266	0.899907	0.139583
ENSMUSG00000038717	Atp5l	ATP synthase, H+ transporting, mitochondrial F0 complex, subunit G [Source:MGI Symbol;Acc:MGI:1351597]	9	2955.7	2629.21	2244.73	2552.46	1821.33	2078.83	2609.88	2150.87	Atp5l	1.15798	1.44357	1.0798	1.22712	0.110552
ENSMUSG00000022956	Atp5o	ATP synthase, H+ transporting, mitochondrial F1 complex, O subunit [Source:MGI Symbol;Acc:MGI:106341]	16	4274.85	5037.53	3533.52	6096.17	5040.51	4788.92	4281.97	5308.53	Atp5o	0.701235	0.999409	0.737853	0.812832	0.0938851
ENSMUSG00000054894	Atp5s	ATP synthase, H+ transporting, mitochondrial F0 complex, subunit S [Source:MGI Symbol;Acc:MGI:1915305]	12	519.38	351.58	422.11	603.621	364.054	564.422	431.023	510.699	Atp5s	0.860441	0.965736	0.747862	0.858013	0.0629064

## Sheet: 2a
mcu				mcub				micu1				micu2				micu3				mcur1				emre				letm1				ucp2								slc25a23				ryr2				trpc3
	CA1	CA3			CA1	CA3			CA1	CA3			CA1	CA3			CA1	CA3			CA1	CA3			CA1	CA3			CA1	CA3			CA1	CA3							CA1	CA3			CA1	CA3			CA1
	0.398535	1			0.650081	1			0.554785	1			0.936272	1			0.82645	1			0.668964	1			0.598886	1			0.90125	1			1.15669	1							1.42112	1			0.77463	1			1.78276
	0.572734	1			0.744592	1			1.01045	1			1.51047	1			0.904379	1			0.664343	1			0.761079	1			0.879649	1			1.15669	1							0.714602	1			0.740742	1			2.46945
	0.438414	1			1.65054	1			0.488016	1			1.87254	1			0.885768	1			0.388234	1			1.73826	1			0.823591	1			0.628507	1							0.5942	1			0.906411	1			0.688175
	0.473326	1			1.08361	1			0.876606	1			1.43893	1			0.976032	1			0.765779	1			1.35969	1			1.09809	1			2.55797	1							1.43612	1			0.772977	1			3.14978
	0.704813	1			0.808279	1			1.00347	1			1.31951	1			0.639493	1			0.626332	1			1.4311	1			0.861546	1			1.85318	1							1.06823	1			0.459611	1			1.65242
	0.456084	1			0.956166	1			0.926588	1			1.23971	1			0.864537	1			0.646176	1			0.970478	1			1.02811	1			1.38992	1							1.01784	1			0.555457	1			2.40866
	0.668623	1			0.932795	1			1.00696	1			1.12506	1			0.982821	1			0.604997	1			1.3096	1			1.06437	1			1.30586	1							1.14495	1			0.792931	1			1.78119
	0.577512	1			1.35213	1			0.948201	1			1.75818	1											0.993745	1			1.55634	1			1.41875	1							1.54284	1			1.33484	1
	0.183749	1			1.15738	1			2.08728	1			0.73356	1											1.21727	1			1.53435	1			2.36289	1							2.34243	1			0.469327	1
	0.64162	1							1.17074	1			0.853867	1											0.923362	1			1.29926	1			2.01037	1							1.47565	1			0.650592	1
	0.743966	1											1.15669	1											1.63604	1			1.25876	1			1.99652	1							1.6505	1			0.628858	1
[truncated: 11 more columns]

## Sheet: 2c
CA1	CA3
0.39554	1
0.246551	1
0.549435	1
0.689863	1
0.712327	1

## Sheet: 2e
CA1	CA3
24.084	46.2057
18.1261	53.8174
38.5859	95.6703
24.761	82.1393
31.779	85.0359
23.1029	81.0084

## Sheet: 3a
mcu			mcub			micu1			micu2			micu3			mcur1			emre			letm1			ucp2							slc25a23			ryr2			trpc3							nclx
CTR	K/F		CTR	K/F		CTR	K/F		CTR	K/F		CTR	KCl/FPL24		CTR	KCl/FPL24		CTR	K/F		CTR	K/F		CTR	K/F						CTR	K/F		CTR	K/F		CTR	K/F						CTR	K/F
1	0.54787		1	4.60475		1	1.69858		1	0.797667					1	1.34723		1	0.904258		1	0.523851		1	11.41						1	0.427798		1	0.594604		1	0.663338						1	1.91485
1	0.663582		1	2.19869		1	1.23278		1	1.04102		1	1.31494		1	1.77154		1	0.841068		1	0.469862		1	10.1634						1	0.447513		1	0.709562		1	0.522568						1	1.64183
1	0.367842		1	4.62549		1	1.49107		1	0.664211		1	1.19334		1	1.41912		1	0.584301		1	0.461763		1	6.45414						1	0.562529		1	1.01045		1	0.221716						1	3.22707
1	0.238486		1	1.73361		1	1.35386		1	0.658252		1	1.13682		1	2.54912		1	0.867155		1	0.400535		1	7.13543						1	0.353118		1	1.19126		1	0.997444						1	2.0209
1	0.474028		1	2.33321		1	1.75877		1	0.441351		1	2.00727
1	0.784204					1	0.590496					1	0.727387
1	0.449229					1	1.71713					1	1.39642
1	0.784299					1	1.6245

## Sheet: 3b
Gene name	Ensembl gene Id	GO Ids	GO terms	Max transc length	Chromosome	Start	End	Gene name	Description	Source	expt1	expt2	expt3	mean	sem
Mcu	ENSMUSG00000009647	GO:0005262,GO:0005515,GO:0005739,GO:0005743,GO:0006851,GO:0015292,GO:0016021,GO:0019722,GO:0032024,GO:0035786,GO:0042593,GO:0051561	calcium channel activity,protein binding,mitochondrion,mitochondrial inner membrane,mitochondrial calcium ion transport,uniporter activity,integral to membrane,calcium-mediated signaling,positive regulation of insulin secretion,protein complex oligomerization,glucose homeostasis,elevation of mitochondrial calcium ion concentration	2872	10	59446984	59616692	Mcu	coiled-coil domain containing 109A [Source:MGI Symbol;Acc:MGI:3026965]	ensembl	0.627739	0.564061	0.606623	0.599474	0.0187267
Ccdc109b	ENSMUSG00000027994	GO:0003674,GO:0005575,GO:0008150,GO:0016021	molecular_function,cellular_component,biological_process,integral to membrane	1318	3	129914960	129970206	Ccdc109b	coiled-coil domain containing 109B [Source:MGI Symbol;Acc:MGI:1914065]	ensembl	4.43207	4.33266	2.97038	3.9117	0.471536
Micu1	ENSMUSG00000020111	GO:0005509,GO:0005515,GO:0005739,GO:0005743,GO:0006851,GO:0016021,GO:0032592,GO:0051560,GO:0051561,GO:0070509	calcium ion binding,protein binding,mitochondrion,mitochondrial inner membrane,mitochondrial calcium ion transport,integral to membrane,integral to mitochondrial membrane,mitochondrial calcium ion homeostasis,elevation of mitochondrial calcium ion concentration,calcium ion import	4699	10	59702477	59864132	Micu1	mitochondrial calcium uptake 1 [Source:MGI Symbol;Acc:MGI:2384909]	ensembl	1.873	1.97224	1.6052	1.81681	0.109616
Micu2	ENSMUSG00000021973	GO:0005509,GO:0005739,GO:0008150	calcium ion binding,mitochondrion,biological_process	2310	14	57916280	57999262	Micu2	EF hand domain family A1 [Source:MGI Symbol;Acc:MGI:1915764]	ensembl	0.817321	0.783823	0.516893	0.706012	0.0950528
Micu3	ENSMUSG00000039478	GO:0005509,GO:0005575,GO:0008150,GO:0016021	calcium ion binding,cellular_component,biological_process,integral to membrane	2488	8	40307458	40386308	Micu3	EF-hand domain family, member A2 [Source:MGI Symbol;Acc:MGI:1925756]	ensembl	0.987865	0.897199	1.08837	0.991145	0.0552109
Mcur1	ENSMUSG00000021371	GO:0003674,GO:0005515,GO:0005575,GO:0005739,GO:0006851,GO:0008150,GO:0016021,GO:0031305,GO:0051561,GO:0070509	molecular_function,protein binding,cellular_component,mitochondrion,mitochondrial calcium ion transport,biological_process,integral to membrane,integral to mitochondrial inner membrane,elevation of mitochondrial calcium ion concentration,calcium ion import	4350	13	43538412	43560191	Mcur1	coiled-coil domain containing 90A [Source:MGI Symbol;Acc:MGI:1923387]	ensembl	1.02951	0.982774	1.27741	1.09657	0.0914254
Smdt1 EMRE	ENSMUSG00000022452	GO:0003674,GO:0005739,GO:0008150,GO:0016021	molecular_function,mitochondrion,biological_process,integral to membrane	705	15	82338959	82349091	Smdt1 EMRE	RIKEN cDNA 1500032L24 gene [Source:MGI Symbol;Acc:MGI:1916279]	ensembl	0.71895	0.865882	0.769006	0.784613	0.0431272
Letm1	ENSMUSG00000005299	GO:0005509,GO:0005515,GO:0005739,GO:0005743,GO:0016021,GO:0042407	calcium ion binding,protein binding,mitochondrion,mitochondrial inner membrane,integral to membrane,cristae formation	5272	5	33739673	33782817	Letm1	leucine zipper-EF-hand containing transmembrane protein 1 [Source:MGI Symbol;Acc:MGI:1932557]	ensembl	0.480941	0.570456	0.411313	0.48757	0.0460602
Ucp2	ENSMUSG00000033685	GO:0000303,GO:0001666,GO:0005739,GO:0005743,GO:0006839,GO:0009749,GO:0016021,GO:0031966,GO:0032869,GO:0032870,GO:0070542	response to superoxide,response to hypoxia,mitochondrion,mitochondrial inner membrane,mitochondrial transport,response to glucose stimulus,integral to membrane,mitochondrial membrane,cellular response to insulin stimulus,cellular response to hormone stimulus,response to fatty acid	3988	7	100493337	100502020	Ucp2	uncoupling protein 2 (mitochondrial, proton carrier) [Source:MGI Symbol;Acc:MGI:109354]	ensembl	9.86067	11.163	6.4572	9.1603	1.40286
Slc25a23	ENSMUSG00000046329	GO:0005509,GO:0005739,GO:0005743,GO:0008150,GO:0016021,GO:0055085	calcium ion binding,mitochondrion,mitochondrial inner membrane,biological_process,integral to membrane,transmembrane transport	3362	17	57043711	57059863	Slc25a23	solute carrier family 25 (mitochondrial carrier; phosphate carrier), member 23 [Source:MGI Symbol;Acc:MGI:1914222]	ensembl	0.376954	0.359737	0.370756	0.369149	0.00503473
Ryr2	ENSMUSG00000021313	GO:0000156,GO:0000160,GO:0001666,GO:0002027,GO:0003143,GO:0003220,GO:0003300,GO:0003677,GO:0005216,GO:0005218,GO:0005219,GO:0005262,GO:0005488,GO:0005509,GO:0005513,GO:0005515,GO:0005516,GO:0005622,GO:0006355,GO:0006811,GO:0006816,GO:0006874,GO:0008627,GO:0010460,GO:0010881,GO:0014808,GO:0015278,GO:0016020,GO:0016021,GO:0016529,GO:0019722,GO:0030018,GO:0030509,GO:0031000,GO:0033017,GO:0034236,GO:…	phosphorelay response regulator activity,phosphorelay signal transduction system,response to hypoxia,regulation of heart rate,embryonic heart tube morphogenesis,left ventricular cardiac muscle tissue morphogenesis,cardiac muscle hypertrophy,DNA binding,ion channel activity,intracellular ligand-gated calcium channel activity,ryanodine-sensitive calcium-release channel activity,calcium channel acti…	16813	13	11553103	12106945	Ryr2	ryanodine receptor 2, cardiac [Source:MGI Symbol;Acc:MGI:99685]	ensembl	0.600619	0.675778	0.899406	0.725267	0.0897316
Trpc3	ENSMUSG00000027716	GO:0005216,GO:0005227,GO:0005262,GO:0005488,GO:0005515,GO:0005887,GO:0006811,GO:0010524,GO:0016020,GO:0016021,GO:0033198,GO:0051592,GO:0055085,GO:0070588,GO:0070679	ion channel activity,calcium activated cation channel activity,calcium channel activity,binding,protein binding,integral to plasma membrane,ion transport,positive regulation of calcium ion transport into cytosol,membrane,integral to membrane,response to ATP,response to calcium ion,transmembrane transport,calcium ion transmembrane transport,inositol 1,4,5 trisphosphate binding	3694	3	36620482	36690167	Trpc3	transient receptor potential cation channel, subfamily C, member 3 [Source:MGI Symbol;Acc:MGI:109526]	ensembl	0.510469	0.384598	1.12216	0.672408	0.227791
Slc8b1	ENSMUSG00000032754	GO:0005432,GO:0005739,GO:0005743,GO:0005789,GO:0005886,GO:0006851,GO:0016021,GO:0032592,GO:0035725,GO:0042383,GO:0042593,GO:0050796,GO:0050896,GO:0055085,GO:0070588	calcium:sodium antiporter activity,mitochondrion,mitochondrial inner membrane,endoplasmic reticulum membrane,plasma membrane,mitochondrial calcium ion transport,integral to membrane,integral to mitochondrial membrane,sodium ion transmembrane transport,sarcolemma,glucose homeostasis,regulation of insulin secretion,response to stimulus,transmembrane transport,calcium ion transmembrane transport	2898	5	120511168	120534024	Slc8b1	solute carrier family 24 (sodium/potassium/calcium exchanger), member 6 [Source:MGI Symbol;Acc:MGI:2180781]	ensembl	2.07333	2.13039	2.28731	2.16368	0.0639734

## Sheet: 3c
Gene name	Description	fold1	fold2	fold3	mean	sem
Sdha	succinate dehydrogenase complex, subunit A, flavoprotein (Fp) [Source:MGI Symbol;Acc:MGI:1914195]	0.750428	0.848096	0.649899	0.749474	0.0572165
Sdhb	succinate dehydrogenase complex, subunit B, iron sulfur (Ip) [Source:MGI Symbol;Acc:MGI:1914930]	0.739594	0.850487	0.574188	0.721423	0.0802766
Sdhc	succinate dehydrogenase complex, subunit C, integral membrane protein [Source:MGI Symbol;Acc:MGI:1913302]	0.675848	0.759453	0.486028	0.640443	0.0808918
Sdhd	succinate dehydrogenase complex, subunit D, integral membrane protein [Source:MGI Symbol;Acc:MGI:1914175]	0.838457	0.908459	0.82971	0.858876	0.0249199
Uqcc1	ubiquinol-cytochrome c reductase complex chaperone, CBP3 homolog (yeast) [Source:MGI Symbol;Acc:MGI:1929472]	0.868205	0.970729	0.788666	0.875866	0.0526965
Uqcc2 2900010M23Rik	RIKEN cDNA 2900010M23 gene [Source:MGI Symbol;Acc:MGI:1914517]	0.491033	0.646169	0.341974	0.493058	0.0878193
Uqcc3 AI462493	expressed sequence AI462493 [Source:MGI Symbol;Acc:MGI:2147553]	0.54668	0.838918	0.387822	0.59114	0.132104
Uqcr10	ubiquinol-cytochrome c reductase, complex III subunit X [Source:MGI Symbol;Acc:MGI:1913402]	0.750683	0.886722	0.697406	0.77827	0.0563649
Uqcr11	ubiquinol-cytochrome c reductase, complex III subunit XI [Source:MGI Symbol;Acc:MGI:1913844]	0.698419	0.866932	0.577526	0.714292	0.0839203
Uqcrb	ubiquinol-cytochrome c reductase binding protein [Source:MGI Symbol;Acc:MGI:1914780]	1.0773	1.23827	0.923936	1.07984	0.09075
Uqcrc1	ubiquinol-cytochrome c reductase core protein 1 [Source:MGI Symbol;Acc:MGI:107876]	0.772666	0.875807	0.67971	0.776061	0.0566337
Uqcrc2	ubiquinol cytochrome c reductase core protein 2 [Source:MGI Symbol;Acc:MGI:1914253]	0.729219	0.754169	0.683609	0.722332	0.0206578
Uqcrfs1	ubiquinol-cytochrome c reductase, Rieske iron-sulfur polypeptide 1 [Source:MGI Symbol;Acc:MGI:1913944]	0.706143	0.787751	0.697695	0.730529	0.0287145
Uqcrh	ubiquinol-cytochrome c reductase hinge protein [Source:MGI Symbol;Acc:MGI:1913826]	1.55124	1.60188	1.32375	1.49229	0.0855304
Uqcrq	ubiquinol-cytochrome c reductase, complex III subunit VII [Source:MGI Symbol;Acc:MGI:107807]	0.910882	0.968775	1.28711	1.05559	0.116961
Cox4i1	cytochrome c oxidase subunit IV isoform 1 [Source:MGI Symbol;Acc:MGI:88473]	0.976699	1.10692	0.908398	0.997339	0.0582301
Cox5a	cytochrome c oxidase, subunit Va [Source:MGI Symbol;Acc:MGI:88474]	0.74704	0.750751	0.911555	0.803115	0.0542304
Cox5b	cytochrome c oxidase, subunit Vb [Source:MGI Symbol;Acc:MGI:88475]	0.788232	0.866479	0.856969	0.837227	0.0246509
Cox6a1	cytochrome c oxidase, subunit VI a, polypeptide 1 [Source:MGI Symbol;Acc:MGI:103099]	1.03962	1.13449	1.0371	1.0704	0.0320501
Cox6b1	cytochrome c oxidase, subunit VIb polypeptide 1 [Source:MGI Symbol;Acc:MGI:107460]	1.04984	1.09374	0.92369	1.02242	0.0509665
Cox6c	cytochrome c oxidase, subunit VIc [Source:MGI Symbol;Acc:MGI:104614]	1.01417	1.04284	0.903107	0.986707	0.0426113
Cox7a2	cytochrome c oxidase, subunit VIIa 2 [Source:MGI Symbol;Acc:MGI:1316715]	0.979263	1.0008	0.940593	0.973552	0.0176134
Cox7a2l	cytochrome c oxidase subunit VIIa polypeptide 2-like [Source:MGI Symbol;Acc:MGI:106015]	1.08475	1.06101	1.00085	1.04887	0.0249707
Cox7b	cytochrome c oxidase subunit VIIb [Source:MGI Symbol;Acc:MGI:1913392]	0.966073	1.01801	0.817886	0.933988	0.0599557
Cox7c	cytochrome c oxidase, subunit VIIc [Source:MGI Symbol;Acc:MGI:103226]	1.07989	1.34312	1.03532	1.15278	0.0960389
Cox8a	cytochrome c oxidase, subunit VIIIa [Source:MGI Symbol;Acc:MGI:105959]	0.887366	0.843683	0.972535	0.901194	0.0378335
Atp5a1	ATP synthase, H+ transporting, mitochondrial F1 complex, alpha subunit 1 [Source:MGI Symbol;Acc:MGI:88115]	0.766248	0.866927	0.733761	0.788979	0.0400867
Atp5b	ATP synthase, H+ transporting mitochondrial F1 complex, beta subunit [Source:MGI Symbol;Acc:MGI:107801]	0.900338	1.02664	0.989231	0.972071	0.0374573
Atp5c1	ATP synthase, H+ transporting, mitochondrial F1 complex, gamma polypeptide 1 [Source:MGI Symbol;Acc:MGI:1261437]	0.80981	0.820619	0.747151	0.792527	0.0229014
Atp5d	ATP synthase, H+ transporting, mitochondrial F1 complex, delta subunit [Source:MGI Symbol;Acc:MGI:1913293]	1.24236	1.14571	1.53033	1.30613	0.115518
Atp5e	ATP synthase, H+ transporting, mitochondrial F1 complex, epsilon subunit [Source:MGI Symbol;Acc:MGI:1855697]	0.749761	0.847076	0.635021	0.743953	0.0612839
Atp5f1	ATP synthase, H+ transporting, mitochondrial F0 complex, subunit B1 [Source:MGI Symbol;Acc:MGI:1100495]	0.738846	0.839096	0.744785	0.774243	0.0324722
Atp5g1	ATP synthase, H+ transporting, mitochondrial F0 complex, subunit c1 (subunit 9) [Source:MGI Symbol;Acc:MGI:107653]	1.03466	1.17902	1.06711	1.0936	0.0437271
Atp5g2	ATP synthase, H+ transporting, mitochondrial F0 complex, subunit C2 (subunit 9) [Source:MGI Symbol;Acc:MGI:1915192]	0.323771	0.792086	0.255551	0.457136	0.168629
Atp5g3	ATP synthase, H+ transporting, mitochondrial F0 complex, subunit C3 (subunit 9) [Source:MGI Symbol;Acc:MGI:2442035]	0.802517	0.938839	0.799303	0.846886	0.0459856
Atp5h	ATP synthase, H+ transporting, mitochondrial F0 complex, subunit d [Source:MGI Symbol;Acc:MGI:1918929]	0.90452	1.04524	0.691327	0.880362	0.102877
Atp5j	ATP synthase, H+ transporting, mitochondrial F0 complex, subunit F [Source:MGI Symbol;Acc:MGI:107777]	0.749509	0.977326	0.612388	0.779741	0.106427
Atp5j2	ATP synthase, H+ transporting, mitochondrial F0 complex, subunit F2 [Source:MGI Symbol;Acc:MGI:1927558]	0.819202	0.95065	0.747843	0.839231	0.0593958
Atp5k	ATP synthase, H+ transporting, mitochondrial F1F0 complex, subunit e [Source:MGI Symbol;Acc:MGI:106636]	0.792091	1.00509	0.656943	0.81804	0.101335
Atp5l	ATP synthase, H+ transporting, mitochondrial F0 complex, subunit g [Source:MGI Symbol;Acc:MGI:1351597]	1.39835	1.3481	1.17311	1.30652	0.0682632
Atp5o	ATP synthase, H+ transporting, mitochondrial F1 complex, O subunit [Source:MGI Symbol;Acc:MGI:106341]	0.857994	1.0038	0.735713	0.865835	0.0774883
Atp5s	ATP synthase, H+ transporting, mitochondrial F0 complex, subunit s [Source:MGI Symbol;Acc:MGI:1915305]	0.469598	0.580969	0.340437	0.463668	0.0694989

## Sheet: 4a
ensembl_gene_id	gene_name	description	chromosome	Max transc length	1N1	2N1	3N1		1N1	2N1	3N1		FPKM	SEM
ENSMUSG00000009647	Mcu	mitochondrial calcium uniporter [Source:MGI Symbol;Acc:MGI:3026965]	10	2872	1759.95	2053.78	1807.76		18.6766	21.7947	19.1839	Mcu	19.8851	0.965982
ENSMUSG00000027994	Ccdc109b	coiled-coil domain containing 109B [Source:MGI Symbol;Acc:MGI:1914065]	3	1318	171.642	81.7265	142.962		3.96908	1.88986	3.30588	Ccdc109b	3.05494	0.613193
ENSMUSG00000020111	Micu1	mitochondrial calcium uptake 1 [Source:MGI Symbol;Acc:MGI:2384909]	10	4699	2899.85	2238.46	2417.98		18.8084	14.5186	15.683	Micu1	16.3367	1.28075
ENSMUSG00000021973	Micu2	mitochondrial calcium uptake 2 [Source:MGI Symbol;Acc:MGI:1915764]	14	2310	2229.7	1328.85	1620.86		29.4182	17.5326	21.3853	Micu2	22.7787	3.5011
ENSMUSG00000039478	Micu3	mitochondrial calcium uptake family, member 3 [Source:MGI Symbol;Acc:MGI:1925756]	8	2488	2268.3	1835.13	2385.8		27.7863	22.4801	29.2257	Micu3	26.4974	2.05117
ENSMUSG00000021371	Mcur1	mitochondrial calcium uniporter regulator 1 [Source:MGI Symbol;Acc:MGI:1923387]	13	4350	222.56	202.724	247.553		1.55933	1.42036	1.73444	Mcur1	1.57138	0.0908691
ENSMUSG00000022452	Smdt1 EMRE	single-pass membrane protein with aspartate rich tail 1 [Source:MGI Symbol;Acc:MGI:1916279]	15	705	2769.27	2169.47	2006.42		119.717	93.7877	86.7389	Smdt1 EMRE	100.081	10.0267
ENSMUSG00000005299	Letm1	leucine zipper-EF-hand containing transmembrane protein 1 [Source:MGI Symbol;Acc:MGI:1932557]	5	5272	2894.1	3552.45	2762.7		16.7309	20.5368	15.9713	Letm1	17.7463	1.41238
ENSMUSG00000033685	Ucp2	uncoupling protein 2 (mitochondrial, proton carrier) [Source:MGI Symbol;Acc:MGI:109354]	7	3988	40.2414	45.6395	25.3742		0.307538	0.348792	0.193918	Ucp2	0.283416	0.0463066
ENSMUSG00000046329	Slc25a23	solute carrier family 25 (mitochondrial carrier; phosphate carrier), member 23 [Source:MGI Symbol;Acc:MGI:1914222]	17	3362	10192.6	11690.1	10284		92.3993	105.975	93.2278	Slc25a23	97.2006	4.39353
ENSMUSG00000021313	Ryr2	ryanodine receptor 2, cardiac [Source:MGI Symbol;Acc:MGI:99685]	13	16813	1919.27	3663.89	2879.66		3.47914	6.64169	5.22008	Ryr2	5.11364	0.914498
ENSMUSG00000027716	Trpc3	transient receptor potential cation channel, subfamily C, member 3 [Source:MGI Symbol;Acc:MGI:109526]	3	3694	665.216	727.047	555.138		5.48842	5.99856	4.58021	Trpc3	5.35573	0.414782
ENSMUSG00000032754	Slc8b1	solute carrier family 8 (sodium/lithium/calcium exchanger), member B1 [Source:MGI Symbol;Acc:MGI:2180781]	5	2898	11.4976	2.12277	4.95107		0.120918	0.0223247	0.0520693	Slc8b1	0.0651039	0.029198
