# Supplementary material for: Expression of mRNA Encoding Mcu and Other Mitochondrial Calcium Regulatory Genes Depends on Cell Type, Neuronal Subtype, and Ca2+ Signaling
Source: PLoS One. 2016 Feb 1;11(2):e0148164. doi: 10.1371/journal.pone.0148164 (PMC4734683; doi:10.1371/journal.pone.0148164)
Supplement: S2 Dataset — (XLSX) [file pone.0148164.s002.xlsx]

## Sheet: WT1
	Cell 1	Cell 2	Cell 3	Cell 4	Cell 5	Cell 6	Cell 7	Cell 8	Cell 9	Cell 10	Cell 11	Cell 12	Cell 13
	22.6818	26.9302	16.0645	29.3667	27.2778	20.8333	12.5	16.4595	12.6818	10.44	26	12.125	7.97917
	23.1818	27.5116	15.4516	29.6667	26.1667	20	11.9444	16.7297	11.6818	9.04	26.9231	13.25	7.20833
	22.8182	26.8605	15.5161	29.1333	25.8333	20.6	12.0556	16.5135	11.5455	9.72	25.9615	12.875	7.5625
	22.9091	26.7674	15.0645	29.1667	25.1944	20.1	12.3889	16.4324	12.2273	9.96	25.5	12.5	7.47917
	22.0909	26.6512	15.9032	29.6	25.0556	20.3	12.1111	15.9189	11.3636	10.08	25.3077	12.5625	7.5625
	27.0909	28.0698	15.6452	27.9667	25.75	19.7	12	16.7297	14.0909	10.44	26.1154	12.75	7.58333
	22.5455	27.9535	15.1935	27.9333	25.2222	21	12.2778	16.3784	14.3182	9.76	25.1923	13.25	7.16667
	23	26.2093	14.871	27.3667	26	20.1	12.5	15.6757	13.6364	9.68	26	12.3125	7.5
	22.5909	26.5814	15.9355	27.6333	24.75	20.5	12.4444	15.6757	12.5455	9.68	25.2308	12.75	7.47917
	21.9545	26.8372	15.3226	28.2333	25.2222	20.1333	11.9444	16.0541	12.5	9.32	24.6923	11.4375	7.625
	22.2727	27.093	15.1935	27.4	25	19.5667	12.0556	15.8378	11.2273	10.52	24.5	12.4375	7.625
	21.8182	26.0698	15.4194	27.8333	25.5833	19.4333	11.5	15.7297	11.7727	9.52	24.4615	12.3125	7.60417
	22.8636	26.7442	14.9355	27.6667	24.8889	19.9333	12.3889	15.7838	12.0909	9.36	24.4231	12.25	7.10417
	22.9545	26.0233	15.5161	27.7	24.5278	19.9	11.4444	15.8378	11.9545	9.44	24.5385	12.375	7.66667
	23.5909	25.6512	15.0323	27.1	24.1111	19.8667	12.8333	15	11	10.44	24.4615	12.625	7.375
	23.1364	25.8605	14.9677	28.2333	24.0278	20.6	12.2778	15.6757	10.7273	10.24	25.0385	11.9375	7.91667
	23.4545	24.9302	15.1613	27.1	24.6111	19.1667	11.0556	15.5676	10.2727	10.08	24.0769	11.9375	7.8125
	22.8636	24.8605	14.9355	26.9	24.9444	20.1	11.8889	15.027	10.7273	9.76	23.8846	11.9375	7.52083
	23.1818	24.8605	15	25.6667	23.9167	20.3	12.0556	15.3784	10.4545	9.28	24.0769	12.25	7.72917
	22.9545	24.2093	15.1613	26.5	23.9444	19.9333	12.3333	15.1892	10.8636	9.28	23.7692	12.25	8.45833
	23.4545	25.0233	14.7742	26.8	23.9722	19.5333	11.7778	15.4595	10.6364	9.68	23.9615	12.3125	7.89583
	22.9545	25	15.7742	26.4	23.7222	19.2333	11.9444	14.4865	10.6364	9.04	22.9615	12	7.89583
	23.8636	23.9302	14.7742	26.4	24.3333	19.8667	12.8333	14.2162	10.2273	9.68	23.6154	11.5	7.33333
	23.8182	24.2558	15.3226	26.7333	23.3056	19.6333	11.7222	15.1622	9.95455	9.84	24.3846	12.25	7.3125
	24.7727	24.1395	15.2581	26.8667	23.5833	19.3333	11.8889	14.7838	10	9.64	23.5	13.0625	7.66667
	23.4545	24.6279	15.6452	26.8667	23.9167	19.7	11.7222	14.8108	10.0909	10	24.2692	11.25	7.75
	22.7273	24.5116	15.8065	26.4667	23.6389	19.4333	12.5556	14.6486	9.68182	10.2	23.7308	10.5625	7.83333
	24.3182	23.5814	14.871	26.6	23.5	19.2	12.0556	14.2973	9.72727	9.32	22.9615	12.25	7.54167
	23.4545	23.8837	15.2258	25.8	24.25	19.3667	11.6111	15.2432	9.86364	10.6	23.9615	12	7.35417
	22.8636	23.093	15.0645	26.5	23.3333	19.1667	11.5	14.1892	10.0455	9.68	23.4231	12.8125	7.66667
	22.8636	23.6047	15.0323	25.5333	23.1667	19.6333	11.6667	15.7297	9.68182	10.36	23.3077	11.9375	7.70833
	23.7727	23.1163	15.3226	26.2667	23.5	18.7333	11.8889	14.3784	9.54545	9.8	23.9231	12.1875	7.625
	24.6818	22.5116	15.1935	26.6667	23.6111	18.8667	12.0556	14.6216	10.1364	9.84	23.5	12.3125	7.60417
	24.7273	22.7442	15.3871	26.3667	24	19.1667	11.6111	14.2703	10.3636	9.44	23.6154	11.8125	8.22917
	23.4545	23.0698	15.6452	26.1	23.8611	19.2667	11.6111	14.2162	9.95455	9.44	23.8462	12	7.625
	24.1364	23.093	15.4194	26.2333	22.9722	19.1667	12.0556	14.5946	9.81818	9.56	23.6538	11.8125	7.625
	24.0909	22.907	16.2581	27.2667	24.3056	20.0333	12.3333	14.9459	10.2727	10.88	23.6538	12	8.25
	36.1364	27.5581	15.9677	26.2	23.4722	19.2333	11.7222	15.2432	15.0455	10.56	23.6154	12.75	7.3125
	46.7273	35.3721	18.0645	39.5333	28.6389	19.8	17.2222	20.5946	14.6818	11.68	23.3846	13.8125	9.5625
	50.5909	37.2791	25.3871	50.8333	33.9444	21.1	18.5	23.2162	15.0455	13.36	26.5769	20.125	9.5
	51.5	36.4419	29.5161	52.9333	38.6944	22.0667	19.6111	24.7027	16.4545	13.96	28.5385	21.375	9.97917
	52.4091	35.1628	29.7419	53.6667	40.6944	23	18.5556	23.4054	15.3636	13.32	29.2308	21.5	9.52083
	51.5455	34.3721	31.2258	53.1	42.6667	23.6	17.8333	23.7568	15.5	13.36	31.6154	22.1875	9.04167
	54.0909	33.9767	30.3871	52.4	42.9167	25	17.1667	23.7838	15.1818	12.72	34.1154	22.3125	8.375
	54.8182	33.4651	30.0645	52.4	44.0833	25.6667	17.6667	23.6757	14	13.4	35.8077	21.6875	8.25
	54.2273	33.093	28.4194	51.8333	45.2778	25.4333	18.6111	23.3784	14.0455	13.56	37.4231	22.25	7.9375
	54.8182	32.8605	30.2258	52.1333	44.1944	26.6667	18.5	22.7297	14.1818	13.36	38.4615	21.375	7.89583
	54.7273	32.4186	29.5161	50.9333	44.9167	26.9333	18.8889	23.3243	14.1818	12.96	39.3462	21.8125	8.54167
	54.0909	32.8605	29.4194	51.2	42.8333	26.0333	19.2778	23.5946	14.6818	12.84	38.3846	21.5	7.95833
	54.6818	31.907	28.0645	50.1667	43.3889	25.7	19.2222	22.8108	13.6364	13.6	38.4231	20.6875	7.89583
	53.8636	31.7674	29.0323	49.2667	43.0278	25.4667	18.5	22.8919	13.9091	12.76	39.0385	21	7.875
	53.5	31.4186	28.7419	49.4667	42.5	24.7	17.6111	22.6757	13.5	12.64	38.9615	20.125	7.60417
	52.9545	31.0465	29.1613	49.4	41.6667	24.1333	17.9444	22.2703	14.0455	13.88	38.4615	20.25	7.77083
	52.7273	31.5116	28.5484	48.5667	40.6389	23.9333	18.2222	22.7568	15.1818	13.04	38.6154	20.75	8.08333
	51.8636	31.4186	28.0645	48.1	40.9722	22.9	18.6111	22.2432	13.5	12.72	38.6923	21.125	7.97917
	52.9545	31.2558	28.3548	48.4333	39.5833	23.6333	18.8889	22.0811	13.7273	12.64	38.6538	20.125	8.14583
	51.1818	31	27.7742	47.5333	39.1389	21.7	17.8889	22.0811	14.1818	12.32	37.9615	20.375	7.5
	52.1818	29.9302	28.1613	48.8333	37.7222	21.7	17.9444	21.1892	14.5	12.96	37.4231	19.25	7.79167
	52.9091	30.9767	27.9032	47.5	37.1944	21.6	17.1111	21.1351	13.5455	12.84	36.7308	19	8.14583
	50.9545	30.2558	27.129	47.3	37.1667	21.0667	17.8333	21.4054	13.9091	13.24	36.6538	18.9375	8.16667
	53.1818	30.7442	27.5484	47.2	37.3056	20.9	17.6111	21.4865	13.9545	13.04	37.0769	19.5	7.83333
Fmax	94.6364	54.3023	35.7419	72.8333	64.3611	42.9	22.5556	28.7297	17.1818	15.8	56.1538	27.0625	11.6667
Fmin	21.8182	9.30233	7.09677	12.3333	13.9722	11.5	5.94444	7.40541	3.81818	5.08	13.1923	6.1875	3.875

## Sheet: WT2
	Cell 1	Cell 2	Cell 3	Cell 4	Cell 5
	25.093	23.4681	17.2647	18	21.725
	24.093	23.0213	17.0294	18.2222	21.275
	24.7209	23.4894	16.9265	17.8889	21.375
	23.9767	23.1064	16.7353	18.2963	21.725
	24.093	23.2979	16.9853	17.0741	20.75
	23.8605	23.5957	16.9853	20.2593	20.75
	23.3953	23.1489	16.9853	18.4444	21.6
	23.0698	23.1064	17.5147	16.963	21.25
	24.1628	23.2979	17.0147	17.8889	21.025
	23.5349	23.1489	16.7059	18.1852	21.075
	23.5116	22.8936	16.7059	17.4444	21.425
	24.093	22.4894	16.2206	17.8519	20.1
	23.4419	22.8936	16.6029	16.8889	21.15
	23.9535	22.8723	16.1618	18.2222	21.45
	24.0233	22.4468	16.4412	17.4444	20.85
	23.5814	21.5532	16.6912	16.4074	20.9
	23.5581	22.617	15.9412	16.2222	21.15
	23.814	23.0851	16.1471	16.5926	20.9
	23.7209	22.6809	17.7794	18.2222	20.875
	23.2558	22.3191	17.3088	17.8148	20.975
	23.6512	22.3617	17.0147	17.8519	21.425
	23.7907	22.6383	16.9706	16.8519	20.925
	22.6977	22.7234	16.9706	17.2963	20.675
	23.6047	22.6383	16.6618	16.4815	20.375
	23.5349	22.2128	16.5294	17.1852	20.5
	23.3023	22.2766	16.3971	17.2593	20.2
	23.1628	22.4468	16.8529	16.2963	19.925
	21.8837	20.8298	15.2059	15.5926	19.45
	22.093	21.5957	15.2206	15.3704	20.4
	21.9767	21.1702	15.1471	16.037	18.75
	23.093	21.2766	15.0882	15.3333	19.175
	22.3023	21.617	15.1765	16.2963	19.175
	22.5581	21.3191	14.8529	15.5185	19.425
	21.4186	21.8511	14.6765	15.2963	19.3
	22.6977	21.617	14.7206	16.037	19.15
	21.4419	21.2979	14.7794	14.8519	19.6
	22	21.6383	14.7794	15.7407	19.575
	21.9302	21.0638	14.6029	16.2963	18.7
	22.2791	20.7872	14.7794	15.4444	19.75
	21.8372	22.1489	16.9118	23.8519	19.35
	21.6744	21.3191	16.4706	21.1111	19.4
	23.9302	26.3404	18	27.4444	20.35
	24.6512	35.6596	20.1471	29	21.475
	28.3953	39.5532	22.3824	28.0741	23.675
	34.9535	40.8511	22.5735	28.1852	25.875
	39.5581	41.2979	22.5882	27.1111	28.425
	40.6047	41.1489	22.7794	28.4444	32.75
	40.6047	40.766	22.9118	26.6667	33.575
	40.8837	39.8298	22.4559	27.963	34.45
	40.1395	39.4468	22.8235	27.3333	34.875
	39.3256	39.234	22.4265	26.2222	34.25
	40.3721	39.383	22.1029	26.6667	34.825
	38.7209	38.4043	21.6029	26.7778	35.275
	38.3256	38.7447	21.75	26.6667	34.6
	37.7442	38.1915	21.9706	26.6667	34.275
	38.4186	37.1277	22.25	26.1111	33.95
	37.4884	37.8298	21.5882	25.8889	33.8
	38.3488	37.9574	21.2794	26.1111	34.5
	37.9767	37.383	21.2647	25.4815	33.75
	37.814	37.383	21.0294	26	33.175
	37.7442	35.4255	21.0588	26	33.375
	37.7442	36.766	20.9706	25.963	33.05
	36.9767	36.6809	21.0147	25.037	33.075
	37.8372	35.6383	20.5	25.8519	33.175
	37.5349	35.6383	20.5735	25.1481	33.75
	37.6279	36.0213	20.1765	25.1852	32.825
	37.6279	35.5532	20.0735	25.4074	32.475
	36.9767	35.617	19.7941	25.1852	32.925
	36.6744	36.3191	19.8529	25.1481	32.95
	36.8605	36.0851	20.4559	24.6667	32.55
	37.4884	35.234	19.75	24.5926	32.55
	37.0465	36.0638	19.5735	25.037	32.475
	37.5116	35.9149	19.7941	24.1481	33.025
Fmax	62.7209	59.1277	28.9706	34.963	51.15
Fmin	16.8837	12.6383	4.94118	8.55556	15.3

## Sheet: WT3
	Cell 1	Cell 2	Cell 3	Cell 4	Cell 5	Cell 6
	10.8478	14.6552	23.5862	14.8077	7.59091	35.6552
	10.8913	14.7931	23.7241	15	7.65152	37.0345
	10.8478	14.1207	22.7241	15.3077	7.60606	34.7586
	11.3478	14	22.7586	14.2308	7.27273	33.7241
	10.8696	13.6724	22.8276	15.1923	7.22727	33.2414
	11.1087	13.9138	21.3793	14.3846	7.27273	34.0345
	10.7174	14.1207	22.2759	14.7692	7.19697	32.6207
	11.0652	13.5862	21.7586	14.4231	7.27273	32.0345
	10.8043	13.7069	21.1724	14.1154	7.69697	32
	10.7609	13.3276	21.7241	14.7692	7.39394	31.6897
	11.3043	13.431	22.0345	14.1538	7.42424	31.069
	11	13.2586	21.2414	13.9231	7	31.4138
	10.7174	13.0517	20.9655	14.8846	7.43939	30.2759
	10.9348	12.6207	20.5862	13.8462	7.45455	30.4828
	10.8696	13.2241	21.8276	14.2308	7.07576	29.7931
	11.1087	13.1034	21.3793	13.4231	7.40909	30.3103
	11.2391	12.7586	22.069	14.8462	7.68182	29.8966
	10.4348	12.5172	20.9655	14.3077	7.4697	29.4828
	10.8696	12.569	21.2414	14.3462	7.22727	29.7931
	10.3261	12.4655	21.2069	14.5385	7.18182	29.5862
	10.8696	12.431	20.7931	14.2692	7.74242	29.4828
	10.6957	12.7414	21.4483	13.1923	7.09091	29.7586
	10.5435	12.3966	21.9655	13.9615	7.27273	28.931
	10.4783	12.6034	20.6552	14.2692	7.22727	29.1724
	10.6957	12.2759	20.2759	14.1923	7.07576	29.4138
	10.8913	11.8276	20.4483	14.0385	6.95455	29.6897
	10.9565	12.2241	21.2759	14.3462	7.39394	29.3448
	11.2826	12.4138	21.5517	14.0385	7.42424	28.9655
	11.1304	12.1724	21	14.1923	7.21212	28.5172
	14.8913	18.8103	21.8276	15.6538	9	30.5172
	17.4565	18.3793	23.8966	18.1538	10.5152	32.9655
	18.0652	19.431	26.8621	21.9615	10.7121	35.8276
	17.5	18.2759	28.0345	22	11.0303	41.4483
	17.9565	18.3793	32.3103	24.1538	10.9697	48.0345
	17.413	18.6552	33.3793	23.8077	10.697	52.7586
	17.7826	17.8103	36.6897	23.9231	10.2576	54.3448
	17.6087	18.6552	37.2759	23.8462	9.87879	54
	16.8261	18.0517	37.6552	24.6923	9.33333	53.931
	16.8913	18	37.2414	23.8077	9.74242	53.7931
	16.9565	17.431	37.8276	23.8077	9.10606	53.6897
	16.8261	17.5	38.4138	23.8462	9.19697	53.2069
	17.1522	18.1207	39.2069	23.8462	9.5303	52.8621
	16.8043	17.9138	38.3103	24.6154	9.25758	53.2759
	16.9783	17.5172	38.6897	24.1154	9.10606	52.8621
	17.087	17.6207	37.6897	23.5385	9.15152	52.5862
	16.6087	17.5	37.2069	23.6538	8.81818	50.5172
	16.3913	17.2931	38.1379	24.5	8.5303	52.5517
	16.5	17.3793	37.069	23.5	8.36364	52.3103
	17.5435	17.7759	37.3103	22.3077	8.63636	51.7931
	16.4348	16.9655	36.8966	23.0769	8.09091	51.2414
	16.1522	17.6897	37.0345	23	8.10606	51.6207
	17.3696	17.2931	35.8966	22.4615	8.72727	52.4138
	17.4565	17.4828	35.5172	23.2308	9.10606	51.7586
	17.3043	17.0172	35.6207	22.2308	8.78788	50.4828
	16.4348	17.3276	35.6207	22.1154	8.92424	51.069
	16.6087	17	35.069	22.3846	9.06061	51.0345
	16.4783	17.069	35.1379	21.3077	8.69697	51.4483
	16.8913	16.7586	34.8276	22.6538	8.92424	50.4828
	16.8043	17.3276	34.5517	22.0385	9.42424	49.7586
Fmax	23.2609	23	49.3793	30.9231	13.6061	65.5517
Fmin	5.28261	5.41379	12.1724	8.5	2.75758	15.931

## Sheet: WT4
		Cell 1	Cell 2	Cell 3	Cell 4	Cell 5
		14.4242	16.1405	29.037	40.7636	20.8852
		14	16.0579	28.3704	41.0364	20.7869
		13.9091	15.6612	28.3704	39.2182	20.5902
		13.8485	15.7769	27.6111	40.2364	20.6885
		14.2273	16.1074	27.8333	39.6	20.8197
		13.9697	15.5124	28.037	38.3455	19.9672
		13.7879	15.7438	27.7037	37.8727	20.5902
		13.7727	15.3802	27.3519	38.3091	19.8852
		13.6212	15.6942	27.0556	38.0545	20.1639
		14.0455	15.4959	26.4259	38.6364	20.2459
		13.3939	15.5868	26.7593	37.5818	20.2623
		13.4242	15.5702	26.5	37.3091	19.9016
		13.6212	15.7934	26.3519	36.9273	19.5902
		13.5909	15.314	26.7222	36.8182	19.4426
		13.5455	15.3802	26.8519	37.5818	19.4918
		13.4091	15.6033	26.4444	37.5273	20.0164
		13.3333	15.3223	26.4259	36.3818	19.7213
		13.4242	15.4298	26.5185	37.0545	19.8852
		13.2424	15.6033	26.2037	36.4	19.7541
		13.197	15.4628	25.7593	35.9273	19.5574
		12.9394	15.4215	26.7593	35.6182	19.5902
		13.6364	15.8099	26.5185	36.2364	20.1967
		12.9848	15.4793	26.1481	36.1455	19
		20.3485	16.7769	38.3148	53.0727	29.7377
		23.0455	18.0331	40.6852	58.8364	34.7705
		22.9848	18.7273	40.4259	59	34.0656
		23.5758	18.9256	39.4444	58.7091	34.1311
		23.7121	19.0992	39.1296	58.5455	34.0492
		23.4242	19.3967	38.7037	57.4727	34.7213
		23.2424	19.8264	38.2407	57.9273	34.0164
		23.4697	20.2149	37.8889	56.1455	33.082
		22.8939	20.124	36.6667	55.8909	32.8033
		22.8485	20.2562	36.2778	55.7636	32.541
		22.6667	20.686	35.8889	55.1455	31.541
		22.4242	20.6198	35.2222	54.3636	31.1639
		22.4091	20.4545	34.9074	54.1818	31.6721
		22.0909	20.7686	35.2407	54.7273	30.6066
		21.9697	21.0413	34.1481	53.6	30.5738
		22.2121	20.6612	33.5185	54.0364	29.6885
		21.8485	20.6612	33.3889	52.6182	30.0164
		22.0606	20.8926	33.6481	53.4	29.4098
		21.5	20.7769	32.3889	52.7636	29.2131
		21.3485	21.0165	32.6667	52.0909	29.0328
		21.7879	21.0165	33.1667	52.6727	28.8525
		21.2576	20.9504	32.4815	51.8182	28.5574
		21.2576	20.5455	32.2963	52.6364	28.4426
		20.9394	21.2479	32.3148	52.2545	28.3443
		21.7273	20.7438	31.7037	52.2727	27.0656
		21.0909	21.0083	32.4444	52.6182	26.4754
Fmax	Fmax	30.2576	28.4215	54.537	72.0545	43.4262
Fmin	Fmin	7.90909	12.6777	9.5	15.3455	11.5574

## Sheet: WT5
	Cell 1	Cell 2	Cell 3	Cell 4	Cell 5	Cell 6
	23.8929	22.6957	17	18.0556	9.69697	13.963
	22.6786	21.913	16.8611	17.75	9.78788	13.4074
	22.5	21.7826	15.9722	17.4444	9.66667	13.3333
	22.5	21.6087	15.8611	17.8056	10.1212	13.037
	23.1071	20.7391	15.25	17.75	9.39394	13.6296
	21.9643	20.913	15.1667	17.1944	9.78788	13.2593
	22.9643	23.2174	16.6667	17.4444	9.45455	13.4074
	22.3571	22.5217	16.6111	16.9722	9.33333	13.2593
	22.4643	21.3478	15.6944	17.6944	9.09091	12.963
	22.4643	21.3478	15.8611	17.0278	9.72727	12.1481
	22.6786	21.7826	15.4444	16.6389	9.48485	12.963
	22.6429	22.6957	17.5833	16.4444	9.39394	12.2963
	22.8929	21.5217	15.9722	16.8889	10.0909	12.4444
	22.6071	21.5652	16.4444	16.9722	10.0303	12.5926
	22.1071	21.7391	16.4722	16.5278	9.87879	12.6667
	22.5	20.6087	16.0278	16.4722	9.42424	12.1481
	22	20.6087	15.9167	15.8889	9.87879	12.7037
	21.3214	20.7391	15.3611	16.8889	9.45455	12.4074
	22.8571	24.1304	16.75	17.6389	10	12.1111
	41.9643	29.1304	19.3611	19.1111	13.5758	16.1481
	44.8214	28.3478	19.9722	18.5	14.4242	18.6667
	45.3214	27.7826	20.1667	18.5833	14.4545	19
	44.3214	28.0435	20.3056	19.8333	13.6061	19.5185
	44.1071	26.6957	20.0833	19.8889	13.8485	18.963
	44.4286	26.2609	19.7778	22.4722	14.3636	18.6667
	44.4643	26.2174	19.1667	23.0556	14.0303	19.2963
	43.7143	26.2174	19.8056	24.3889	13	19.7407
	41.8214	25.7391	19.6389	24.5556	13.8788	18.8889
	42.8929	25.3043	19.25	25.4722	13.1212	19.5926
	42.6429	26.1739	19.3889	25.1389	13.2121	19.037
	42	24.5217	19.0556	25.2778	13.6364	19.1111
	41.9286	25.1739	19.5	25.2222	12.9091	18.3704
	41.6786	24.9565	18.4167	25.6389	13	18.8148
	41.1071	24.4348	18.6111	25.3889	13.6061	19.1481
	40.75	23.7826	18.5	24.8889	12.5758	18.1852
	40.3214	24.2609	18.9444	25.3889	13.3333	18.9259
	39.5714	23.6522	18.4167	24.9722	12.697	18.2593
	42.5714	23.913	19.25	24.6667	13.1515	18.8889
	40.2857	23.9565	18.7778	24.5556	13.1818	19.3704
	39.3214	24.2174	18.8611	24.7222	13.0909	18
Fmax	59.0714	33.6957	26.9167	44.1944	16.6061	25.8519
Fmin	13.1786	10	9.11111	13.25	4.87879	6.25926

## Sheet: WT6
	Cell 1	Cell 2	Cell 3	Cell 4	Cell 5	Cell 6	Cell 7
	16.2296	9.71212	19.4762	17.5238	7.75	6.34483	14.4688
	16.3778	9.30303	18.4762	17.881	8.25	7.31034	14.5
	16.0593	9.62121	18.7619	17.9286	7.86111	6.96552	14.5938
	15.7926	9.19697	18.9524	18.5238	8.30556	7.55172	15.1875
	15.9037	9.07576	20	17.4762	8.22222	6.72414	14.4062
	15.7556	9.06061	19.4762	17.2857	7.69444	7	14.5938
	15.5778	9.13636	18.8571	17.7857	8.05556	7.06897	14.5312
	15.3704	8.86364	18.5238	17.7619	8.58333	6.58621	14.2812
	15.5556	9.33333	18.381	17.5	7.55556	7.34483	14.25
	15.7333	9.15152	17.7143	17.4048	7.69444	7.13793	14.5
	15.7481	9	17.5238	17.619	7.75	6.75862	14.2812
	15.7333	9.25758	18.5238	18.0476	7.69444	7	14.625
	15.4741	9.28788	19.0476	17.9048	8.02778	6.82759	14.1562
	15.3407	9.4697	18.4286	17.3333	8.13889	6.93103	14.125
	15.3481	9.56061	18.5714	17.7143	8.02778	7.10345	14.6875
	15.3704	9.09091	18.4286	18.2143	8.27778	6.72414	13.6562
	15.4	9.5303	19.3333	18.0952	8.27778	7	14.3438
	15.2074	9.18182	18.6667	17.6667	7.97222	6.72414	13.6562
	18.5111	10.0909	30.1905	17.7143	10.8056	8.93103	15.3125
	18.7407	11.4848	34.5714	19.6905	11.25	9.62069	17.5625
	19.0667	12.5455	35.2381	20.7857	11.2778	9.27586	18.6562
	19.7852	13.1061	32.8571	23.6667	10.8333	9.96552	19.25
	20.7037	13.5152	33.9524	29.6905	10.6111	9.55172	20.9062
	21.3111	13.6515	33.5714	32.381	10.5556	9.2069	22.3438
	21.1704	13.803	32.9048	33.0238	11.1389	9.48276	22.7188
	20.637	13.6515	32.619	33.9286	11.3611	9.75862	23.4062
	20.5259	13.4091	31.9048	34.0714	10.7222	9.27586	22.0312
	20.5185	13.6818	33.0476	33.881	11.1667	10.0345	23.375
	20.2667	13.9697	31.6667	33.1905	11.0833	9.51724	22.4375
	20.0963	13.5758	31.4286	33.1905	10.8889	9.34483	23.1875
	20.2889	13.6818	32.9524	33.3333	10.6667	9.13793	23.1875
	19.6296	13.4848	32.2857	32.9762	10.0833	9.68966	22.5
	19.5704	13.3182	30.381	32.3095	11.2778	9.86207	22.4375
	19.1556	13.5	31.2381	32.0714	10.4167	8.93103	23.125
	19.6593	13.8485	31.5714	32.119	11.1389	9.17241	22.7188
	18.7185	13.3333	31.2857	31.7381	11.3889	9.44828	23.1562
	18.5407	13.4848	29.5238	31.5476	10.4167	9.41379	23.3438
	18.8593	13.2424	30.2381	31.381	10.1389	9.37931	23
	18.4667	13.1364	30.4286	31.1667	10.5	9.34483	23.1562
Fmax	27.3111	16.4394	41.4286	39.6905	12.3333	11.3103	31.7188
Fmin	8.05185	5.75758	9.85714	10.2619	3.33333	2.62069	6.90625

## Sheet: WT7
	Cell 1	Cell 2	Cell 3	Cell 4	Cell 5	Cell 6	Cell 7	Cell 8	Cell 9	Cell 10
	17.1667	11.814	13.4103	11.75	23.325	10.4048	12.6552	11.6271	15.3243	23.383
	17.0556	12.093	13.641	11.325	22.625	9.85714	12.7241	12.2881	14.6757	22.9149
	17.0833	11.9767	13.4103	11.35	22.575	9.78571	11.5517	11.6949	14.5946	22.4894
	17.3056	11.7674	13.0256	11.75	21.925	9.54762	11.4483	11.5932	14.8649	22.5957
	16.75	11.7209	12.8974	11.65	22.075	10.0476	11.6552	11.7119	14.7838	21.6596
	16.75	11.7209	12.6154	11.925	22.45	9.47619	11.4828	11.5932	14.7838	22
	16.1389	11.5581	13.0256	11.325	21.95	10.1429	12.2414	11.4915	14.9459	22.3404
	17.4167	12.0465	13.2564	11.35	21.475	9.5	12.069	11.6102	14.8108	21.4681
	16.9444	11.3953	13.0769	11.65	22.55	9.57143	12.2069	11.678	14.1892	22.1915
	17.0833	11.3023	12.5128	11.25	22.15	9.64286	11.8621	11.5085	14.7027	22.0638
	16.8056	11.6744	12.8718	11.65	22.2	9.38095	11.8621	11.339	14.7027	21.5106
	16.6944	11.3721	12.5128	11.1	21.7	8.54762	11.5517	11.9831	14.2973	20.8723
	17.2222	11.5349	12.9744	11.325	21.825	10.0714	11.7931	11.0847	14.4324	21.4894
	17.1389	11.7209	13.2564	11.5	21.45	9.66667	11.8276	11.5254	14.2973	21.1064
	16.9444	11.4186	12.7949	11.975	21.85	9.69048	11.7931	11.8305	14.6757	21.2553
	17.0556	11.7442	13.4103	11.925	21.35	9.57143	12.1034	11.5932	14.0541	21.4255
	17.2778	11.7674	12.8462	11.65	21.1	9.33333	10.8276	11.3559	14.6216	20.5106
	16.75	11.6512	13.1795	11.375	20.95	9.45238	11.5172	11.2542	14.5405	20.8298
	17.0278	11.907	12.7949	11.5	21.55	10.119	12.0345	11.9831	14.7297	20.9574
	16.0556	11.7209	13.359	12.075	21.625	10.119	11.5517	11.2712	15.2432	20.9362
	17.3889	13.1163	13.7436	11.275	20.825	9.45238	11.1724	11.1017	15.1622	21.1064
	17.3889	14.2558	14.8205	11.65	20.875	9.88095	11.1724	11.5085	14.6757	20.8085
	17.8056	15.4419	15.5128	11.725	21.375	10.2857	11.8621	11.7288	15.4324	20.7447
	17.9167	16.7907	15.0769	12.8	22.325	10.5	11.4138	11.4746	15.0541	21.1915
	19.5833	17.9535	15.8205	14.775	28.875	10.8095	11.5172	12.0339	15.2703	22.0851
	22.5556	18.093	17.1026	15.175	30.1	10.9286	11.7931	13.0339	15.1351	26.0426
	25.4722	17.907	17.2821	15.325	30.6	11.4762	13.1034	14.7119	15.4865	28.617
	27.6667	16.7442	16.8205	15.775	30.325	12.1667	14.4828	14.4746	16.2162	28.9787
	28.7222	18.2558	17.8974	15.6	30.425	12.6429	15.3103	14.8644	16.2162	28.5745
	30.1111	17.0698	17.6154	15.6	29.225	12.5	15.7241	13.7288	17.6757	28.766
	30.1389	17.6744	18.2051	15.75	29.125	12.381	16.5517	13.2373	17.6216	28.0213
	30	17.0465	17.5641	15.575	28.725	12.5476	16.9655	13.4576	17.8649	27.9362
	30.4722	17.1163	18.5641	15.4	29	12.0714	16.7241	12.7797	17.6216	27.3617
	30.3611	17.2558	17.641	15.7	28.05	12.4286	17.069	12.322	17.3784	26.9149
	30.3333	16.7674	17.8205	15.825	28.55	11.8333	17.8621	12.1017	17	25.766
	29.5278	16.7442	18.5128	16.125	27.675	11.8333	18.0345	12.1017	16.7838	25.234
	29.6389	17.0698	18.1282	15.65	27.55	12.119	17.3793	11.8305	16.973	25.6383
	29.3056	16.907	18.4615	15.525	27.925	12.3333	17.9655	12.0678	16.6486	23.9574
	30.1944	17.8605	18.0769	15.15	27.075	11.6667	17.069	11.8136	16.1351	23.9362
	30.1111	17.0233	18.0769	14.65	27.725	11.9524	17.3793	11.4746	16.6486	23.7021
	29.6389	16.8837	17.9231	14.65	27.9	11.8333	17.3103	11.7627	16.1622	23.2766
	29.4167	16.9535	17.6923	14.975	26.9	11.4524	17.7586	11.5254	16.2703	23.4894
	29.0833	16.8605	18.1795	15.05	26.175	12.0952	17.4138	11.5593	15.5946	22.5745
	29.1111	16.907	18.1282	14.95	25.95	11.619	16.4828	11.322	15.5946	22.383
	28.3611	16.1395	17.6667	15.075	25.725	11.0476	17.1034	11.3729	15.4865	22.1064
Fmax	37.3056	20.186	30.9231	18.725	42.25	13.7619	22.4138	20.7797	32.2432	52.9787
Fmin	9.30556	5.93023	9.15385	7.625	11.025	5.47619	6.10345	7.37288	8.56757	14.4894

## Sheet: WT8
	Cell 1	Cell 2	Cell 3	Cell 4	Cell 5
	11.0652	10.7317	21.1905	9.54	13.9091
	11.3913	9.41463	21.0476	9.4	13.9545
	11.4348	9.92683	20.8571	10.08	14.5909
	11.7174	9.70732	20.5	9.94	14.1364
	11.3913	10.3659	20.5952	9.56	14.4545
	11.2609	10.9268	19.7619	9.34	13.2727
	11.5435	10.4878	20.0476	9.78	14.0909
	11.0217	9.70732	20.2381	9	14.5455
	10.8913	10.4146	19.7619	9.04	14.5455
	10.7391	9.63415	19.5952	8.92	14.0455
	10.9348	9.56098	19.881	9.54	14.1364
	11.2174	9.60976	19.381	9.2	14.6818
	11.2174	9.63415	19.5238	8.56	14.5
	10.8913	9.2439	19.4286	9.54	13.9091
	10.7609	9.7561	18.9524	8.82	14.1364
	11.0435	9.73171	18.9524	8.94	13.7727
	11.1304	10	19.3571	8.98	14.4091
	11.2609	9.78049	18.2143	9.06	13.7727
	13.3261	14.0732	18.6667	13.5	14.4091
	16.4348	16.2927	20.0238	13.5	14.3636
	18.0435	16.4878	21.9048	13.94	15.2273
	17.9565	15.7317	22.3333	13.44	15.5909
	17.6304	15.4146	24.2143	13.86	15.3636
	17.9783	16.0976	27.0238	13.32	16.2727
	17.6304	15.8293	28.7143	13.44	15.8182
	17.1522	15.9268	29.5476	12.88	15.7273
	17.2609	15	30.5952	13.8	16.5
	17	15.5122	30.5	13.18	16.4545
	17.2391	15.4878	30.5	13.68	16.7273
	17.8478	16.3171	30.5952	13.06	16.0455
	16.7609	15.2195	30.0714	13.86	16.8182
	16.4565	15.4878	30.8571	13.22	17.0455
	17.3261	15.5854	30.5	13.32	16.4091
	17.3478	14.8293	29.6667	12.92	16.9545
	17.087	15.1463	30.3333	12.94	16.2727
	16.3913	15.3902	29.7619	13	15.8636
	16.5	15.2683	29.9286	12.68	17.3182
	16.5652	14.5854	28.9524	12.72	16.7727
	16.7609	14.6341	29.619	12.76	17.0909
	16.8913	14.4878	29.381	13.36	16.7273
	16.5217	14.4878	29.7143	12.8	16.8636
	16.087	14.6098	29.9286	12.52	16.2727
	16.6957	15.1707	29.2857	12.8	16.8182
	16.3043	14.2927	29.2619	12.7	16.4091
	16.1304	14.8049	29.0952	12.74	16.8636
Fmax	22.9565	19.0732	47.6667	15.64	21.6818
Fmin	5.52174	3.92683	12.381	4.2	9.68182

## Sheet: WT9
	Cell 1	Cell 2	Cell 3	Cell 4	Cell 5	Cell 6	Cell 7	Cell 8	Cell 9
	21.9348	10.7021	14.4444	10.9692	20.2692	22.0238	11.2069	19.0976	10.9565
	21.9783	10.0851	13.7222	10.9538	20.0481	21.9048	11.3448	18.9756	11.0435
	22.2826	9.95745	14.4259	11.1231	20.4519	22.0238	10.8966	19.3171	10.4783
	23.8261	9.65957	14.5	11.5231	22.1154	21.3095	12	18.2683	11.0435
	23	10	14.2407	10.8692	20.1442	21.6905	11.5172	17.8049	10.9565
	22.1304	9.40426	14.1481	11.2615	20.0673	21.7857	10.6552	18.3415	11.1304
	21.6304	10.2766	13.8519	10.6231	19.8654	22.119	11.0517	17.5122	10.1304
	21.3913	9.76596	13.5556	10.8692	20.0865	21.2143	11.0517	17.6098	9.82609
	22.0435	9.78723	14.2037	11.2692	22.0481	21.1905	11.3448	16.9756	11.0435
	21.8261	10.0851	13.9074	11.0769	19.7308	20.8095	11.3103	17.8049	10.0435
	21.2174	9.59574	13.7778	10.8462	20.1442	21.6429	10.6207	17.3902	9.82609
	20.7174	8.97872	14.037	10.6769	20.0385	20.7857	10.7241	16.7561	10.7391
	21.087	9.06383	14.8519	10.7692	19.9231	21	11.1552	15.8293	9.6087
	22.7609	9.12766	13.9444	10.9462	20.7596	21.0714	10.8966	16.6829	10.3913
	21.8043	9.42553	13.8704	10.9769	20.0096	20.8571	10.5172	16.5122	9.69565
	20.413	9.44681	13.9815	11.1692	19.9327	21.5952	10.5172	16.7805	9.82609
	21.6087	9.82979	14.963	10.9692	22.0577	20.7857	11.2414	16.6098	10.913
	29.5	15.3191	23.8704	12.9385	31.5769	20.6905	16.5862	19.7317	10.1304
	30.4348	15.5319	23.463	14.2	35.5769	21.2143	17.1724	22.8049	13.5652
	30.3043	16.2128	23.7963	14.6615	36.0769	22.8333	17.2241	26.561	14.4783
	30.1739	15.8085	24.5556	15.1	37	23.7619	17.3621	28.6341	15.1304
	28.6957	15.9362	24.3148	15.0538	37.1346	24.1667	17.1207	29.5122	14.8696
	29.3696	15.3404	24.5	14.5846	36.9712	25.2619	16.4483	28.7073	15.4783
	29.0217	15.4894	24.4259	14.9692	36.8846	25.7619	16.5517	29.4878	14.5652
	28.3261	15.1702	23.2037	14.7	36.7788	27.0952	16.7586	28.3659	14.6957
	28.6739	15.5319	23.7037	14.8769	36.125	28.119	16.1379	28.8537	14.8261
	28.3261	14.9149	23.5926	14.6538	35.9808	29.7143	16.3276	28.9512	14.0435
	28.913	15.1277	23.3333	14.8692	35.4904	31.8571	16.3966	28.0244	14.087
	28.3478	14.8511	23.5926	14.9	36.2115	32.3571	16.0862	28.9756	13.6957
	28.9565	15.6809	23.6296	14.9308	35.625	33.619	15.9828	28.5366	13.7826
	27.9783	15.0638	23.8889	14.6692	35.7212	34.3571	16.1379	28.2683	14.087
	27.5652	15.2553	23.4815	14.6154	36.0769	34.3571	16.069	28.1951	14
	27.6087	15.1064	23.4815	14.5769	35.3654	34.5238	16.1379	28.561	14.1739
	28.087	15.4894	23.3333	14.8692	35.8077	35.7143	16.2931	28.0488	14.2609
	27.413	15.1702	22.9444	15.0231	35.6154	35.5714	15.6552	28.4878	13.6522
	27.413	15.2553	22.3704	14.5	35.625	34.9286	15.8966	27.9512	13
	27.2174	14.8298	22.3148	14.8077	35.5962	35.0952	15.8621	28.561	13.6087
	27.7174	14.3617	22.9259	14.6	35.6442	34.6667	15.7586	28.3659	13.7391
	27.1957	15.234	23.0556	14.3846	35.6635	35.1429	15.1552	28.6585	13.8261
Fmax	40.1087	19.0851	34.2593	17.2	60.9038	58.6667	19.7931	39	17.5217
Fmin	10.2174	4.76596	10.2778	6.46154	15.4327	13.0238	5.94828	7.92683	4.69565

## Sheet: WT10
	Cell 1	Cell 2	Cell 3	Cell 4	Cell 5
	22.3143	26.8571	14.5	21.1613	15.1915
	22.9143	27.5	14.25	20.1935	15
	22.9143	26.8929	14.3333	20.0968	14.8723
	22	27.5357	14.125	20.1613	14.4255
	22	26.6071	13.1667	20.1935	14.4043
	21.8	26.2143	13.2917	20.2581	14.7234
	22.0571	26.5714	13.3333	20.4839	13.7447
	21.1714	25.3929	13.4167	20.3871	14.4255
	20.8857	25.3571	13.25	19.6129	14.5532
	21.4857	26.1429	12.375	19.6129	14.4468
	20.9143	25.75	12.75	19.4194	13.9574
	20.6	25.3929	12.75	19.6774	14.1489
	20.4857	25.3214	12.625	18.7097	14.2979
	20.2571	25.0714	12.5417	19.5806	13.5319
	20.4	24.6429	11.7917	19.5161	13.3404
	19.8857	25.0357	12	18.6129	13.6383
	20.6	24.2143	11.5	19.7097	14.5106
	20.4	27.8929	13.375	20.0323	13.9787
	25.3143	37.1786	17.625	23.6774	16.4468
	28.1143	45.1786	17.8333	29.8065	20.2553
	28.4286	46.2857	18.0833	33.0645	20.9787
	28.5714	46.9643	17.25	32.8387	20.7872
	28.2286	47.3571	17.25	33.6129	21
	28.3143	47.2143	16.9167	34.0645	20.7234
	29	45.5357	16.0833	33.2903	20.9787
	28.0286	45.3929	16.0417	33.6129	20.9787
	27.9714	45.0357	16.1667	32.6129	20.6596
	28.3429	45	16.0833	32.9677	19.8936
	28.2	44.75	16.4167	32.4839	20.0851
	27.5714	42.6429	16.2083	32.4516	20.4255
	27.6857	43.6429	15.5417	32.5806	20.4468
	27.2571	42.8571	15.125	31.871	20.6809
	27.6286	42.4643	15.0833	30.8387	19.9787
	27.5714	42.0714	15.1667	32	20.5745
	27.1429	41.6786	14.4167	31.129	19.7872
	26.6571	42.1786	15.375	31	19.8936
	26.5429	42.2857	15.2917	31.4194	19.8085
	25.8571	40.9286	15.8333	31.6129	19.8298
	26.2857	41.7143	15.8333	31.2258	19.6383
	25.4571	40.5357	15.7917	31.5484	20.2979
Fmax	51.6571	80.1786	23.0833	48.6774	30.8298
Fmin	12.8	20.1071	5.125	15.3871	12.5957

[truncated: 10 more sheets: KO1, KO2, KO3, KO4, KO5, KO6, KO7, KO8, KO9, KO10]
